# Supplementary material for: Sclerotioloids A–C: Three New Alkaloids from the Marine-Derived Fungus Aspergillus sclerotiorum ST0501
Source: Mar Drugs. 2023 Mar 29;21(4):219. doi: 10.3390/md21040219 (PMC10142895; doi:10.3390/md21040219)
Supplement: Supplementary file 1 [file marinedrugs-21-00219-s001.zip]

Archive with 1 entries (1 files):
- marinedrugs-2238365-supplementary.pdf
